# Supplementary material for: Engineered Trivalent Human IgG1-Fc Proteins for Potent Complement Inhibition
Source: Cells. 2026 Jun 25;15(13):1156. doi: 10.3390/cells15131156 (PMC13360016; doi:10.3390/cells15131156)
Supplement: Supplementary file 1 [file cells-15-01156-s001.zip]

Archive with 1 entries (1 files):
- cells-4323217-supplementary.pdf
